# Supplementary material for: Analysis of the relationship between phenotypes and genotypes in 60 Chinese patients with propionic acidemia: a fourteen-year experience at a tertiary hospital
Source: Orphanet J Rare Dis. 2022 Mar 24;17:135. doi: 10.1186/s13023-022-02271-3 (PMC8944130; doi:10.1186/s13023-022-02271-3)
Supplement: Supplementary file 1 — Additional file 1. An Excel sheet (.xls) named “Detailed data of every patient” describes the detailed information on biallelic variants and corresponding clinical characteristics of every patient with propionic acidemia in this study. [file 13023_2022_2271_MOESM1_ESM.xls]

## Sheet: Detailed data of every patient
Patient ID	Gender	Onset age	Disease type	Diagnosed by newborn screeing	Clinical presentations in the disease course	Brain MRI	Death		Gene	Variant 1	Variant 2
							Cause	Age
P1	Female	1y3m	Late-onset	No	Poor feeding, vomiting, hypotonia, lethargy, dyspnea, development delay, intellectual disability				PCCB	c.167_179delinsC	c.1216delG
P2	Female	7d	Early-onset	No	Poor feeding, vomiting, hypotonia, lethargy, intellectual disability, seizures, anemia				PCCA	c.936dupT	exon 15-16 del
P3	Male	5m	Late-onset	No	Vomiting, hypotonia, lethargy, dyspnea, seizures, development delay, intellectual disability, hearing impairment (delay of bilateral auditory transduction pathway), anemia, cardiac hypertrophy, liver dysfunction (hepatomegaly and increased liver enzymes), hyperammonemia	Abnormal signals in bilateral occipital lobe and putamen, cerebral atrophy			PCCA	c.1066G>C	c.1919delC
P4 (P5‘ sibling)	Female	2y	Late-onset	No	Vomiting, lethargy				PCCB	c.835dupC	c.1087T>C
P5 (P4‘ sibling)	Male	3.5y	Late-onset	No	Intermittent vomiting, lethargy				PCCB	c.835dupC	c.1087T>C
P6	Male	6.5m	Late-onset	No	Hypotonia, lethargy, development delay, intellectual disability, intermittent vomiting, hearing impairment (delay of bilateral auditory transduction pathway), pancytopenia, liver dysfunction (increased liver enzymes), hyperammonemia	Symmetrical patchy signals of bilateral globus pallidus, dorsal thalamus, mild cerebral atrophy			PCCA	c.2002G>A	c.2002G>A
P7	Male	2y	Late-onset	No	Vomiting, hypotonia, lethargy, seizures				PCCA	c.43G>T	c.2002G>A
P8	Male	4m	Late-onset	No	Seizures, development delay, skin lesions, hyperammonemia				PCCB	c.1316A>G	c.967_969delGTT
P9 (P10' sibling)	Female	3d	Early-onset	No	Poor feeding, vomiting, hypotonia, lethargy, dyspnea, pancytopenia, acute renal failure, hepatomegaly, hyperammonemia		Acute metabolic decompensation, respiratory failure, sepsis	20d	PCCA	c.331_332delTG	c.524G>A
P10 (P9' sibling)	Female	5d	Early-onset	No	Poor feeding, hypotonia, lethargy, anemia, hyperammonemia				PCCA	c.331_332delTG	c.524G>A
P11	Male	6m	Late-onset	No	lethargy, dyspnea, development delay, intellectual disability, anemia, liver dysfunction (increased liver enzymes)	Bilateral frontotemporal extracerebral space widened			PCCB	c.331C>T	c.1373C>T
P12	Male	-	-	Yes	-				PCCA	c.869G>A	c.1079T>G
P13 (P14' sibling)	Male	1y6m	Late-onset	No	lethargy, seizures, intermittent vomiting, Long QT syndrome		Long QT syndrome	19y	PCCA	c.245G>A	c.229C>T
P14 (P13' sibling)	Male	1y3m	Late-onset	No	Vomiting, lethargy, seizures, skin lesions, Long QT syndrome				PCCA	c.245G>A	c.229C>T
P15	Female	1y10m	Late-onset	No	Vomiting, hypotonia, lethargy, dyspnea, seizures, pancytopenia, hyperammonemia				PCCB	c.703A>C	c.838dupC
P16	Male	5m	Late-onset	No	Poor feeding, intermittent vomiting, hypotonia, lethargy, dyspnea, skin lesions, intellectual disability, pancytopenia, hyperammonemia				PCCB	c.1087T>C	c.800C>A
P17	Female	2d	Early-onset	No	Vomiting, hypotonia, lethargy, dyspnea, pancytopenia, liver dysfunction (hepatomegaly and increased liver enzymes), hyperammonemia		Acute metabolic decompensation, multiple organ failure	10d	PCCB	c.331C>T	c.1283C>T
P18	Male	5m	Late-onset	No	Poor feeding, vomiting, seizures, development delay, skin lesions				PCCB	c.1262A>G	c.838dupC
P19	Male	10d	Early-onset	No	Hypotonia, lethargy, intermittent vomiting, intellectual disability, hyperammonemia				PCCB	c.1228C>T	c.1228C>T
P20	Female	1d	Early-onset	No	Poor feeding, intermittent vomiting, lethargy, dyspnea, seizures, intellectual disability, pancytopenia, hyperammonemia	T2 phase high signals in white matter on the side of bilateral frontal parietal ventricles			PCCA	c.1288C>T	c.305delA
P21	Male	11m	Late-onset	No	Hypotonia, development delay, intellectual disability, skin lesions, hyperammonemia		Acute metabolic decompensation, respiratory failure	1y6m	PCCB	c.1127G>T	c.1127G>T
P22	Male	15d	Early-onset	No	Poor feeding, lethargy, intermittent vomiting, intellectual disability, seizures, hearing impairment (bilateral delay of auditory brainstem response)	Extensively long T1/T2 signals in bilateral white matter, mild cerebral atrophy	Acute metabolic decompensation, respiratory failure	7y6m	PCCB	c.1234G>A	-
P23	Male	-	-	Yes	Transient liver enzyme increase				PCCA	c.229C>T	c.734C>G
P24	Male	8m	Late-onset	No	Hypotonia, seizures, development delay, intellectual disability	Symmetrical high signal in bilateral basal ganglia, temporal lobe extracerebral space widened			PCCA	c.803G>T	c.1328_1329insT
P25	Male	1y10m	Late-onset	No	Hypotonia, lethargy, intermittent vomiting, skin lesions, intellectual disability, anemia, liver dysfunction (increased liver enzymes)	Symmetrical signals in bilateral basal ganglia and thalamus			PCCB	c.457G>C	c.1087T>C
P26	Female	2y1m	Late-onset	No	Vomiting, lethargy, development delay, intellectual disability, skin lesions, hyperammonemia				PCCB	c.1540C>T	c.1087T>C
P27	Male	7d	Early-onset	No	Poor feeding, hypotonia, lethargy, dyspnea, seizures, intellectual disability, pancytopenia, liver dysfunction (hepatomegaly and increased liver enzymes), hyperammonemia	Patchy signals of bilateral basal ganglia, paraventricular and brainstem	Acute metabolic decompensation, respiratory failure, severe acidosis	35d	PCCA	c.2002G>A	c.2162_2163insAAGG
P28	Female	1y6m	Late-onset	No	seizures				PCCB	c.835dupC	c.1253C>T
P29	Male	8m	Late-onset	No	Intermittent vomiting, lethargy, intellectual disability, seizures, pancytopenia, liver dysfunction (hepatomegaly and increased liver enzymes), hyperammonemia	Lateral and third ventricles enlarged, frontotemporal subarachnoid space widened			PCCA	c.305delA	c.683G>T
P30	Female	8m	Late-onset	No	Hypotonia, seizures, development delay, intellectual disability, intermittent vomiting, anemia	Bilateral frontotemporal extracerebral space widened			PCCB	c.30_39del10	c.331C>T
P31	Male	10m	Late-onset	No	Vomiting, hypotonia, lethargy, dyspnea, skin lesions, intellectual disability, anemia, hepatomegaly, hyperammonemia	Abnormal signals in lentiform nucleus			PCCB	c.1316A>G	c.1316A>G
P32	Female	3d	Early-onset	No	Poor feeding, hypotonia, lethargy, dyspnea, seizures, intellectual disability, anemia, liver dysfunction (hepatomegaly and increased liver enzymes), hyperammonemia	Abnormal findings (no specific description)			PCCB	c.30_39del10	c.733G>A
P33	Female	7d	Early-onset	No	Poor feeding, vomiting, hypotonia, lethargy, seizures, anemia, hyperammonemia	Bilateral basal ganglia and brain stem lesions	Acute metabolic decompensation, sepsis, multiple organ failure	2m	PCCB	c.1228C>T	c.839delT
P34	Male	3y	Late-onset	No	Vomiting, lethargy, seizures	Symmetric long T2 signals in bilateral basal ganglia			PCCB	c.167_179delinsC	c.1495C>T
P35	Male	7m	Late-onset	No	Poor feeding, intermittent vomiting, hypotonia, lethargy, dyspnea, seizures, development delay, intellectual disability, hyperammonemia				PCCA	c.229C>T	c.231+1G>T
P36	Female	-	-	Yes	-				PCCB	c.1228C>T	c.1339C>T
P37	Female	5d	Early-onset	No	Poor feeding, vomiting, hypotonia, lethargy, skin lesions, seizures, anemia, hepatomegaly, hyperammonemia				PCCB	c.894_895insC	c.733G>A
P38	Female	7.5m	Late-onset	No	Lethargy, dyspnea, intellectual disability, anemia, hepatomegaly	Medullary lesions			PCCB	c.167_179delinsC	c.410A>G
P39	Female	1d	Early-onset	No	Poor feeding, hypotonia, lethargy, anemia, hyperammonemia		Acute metabolic decompensation, respiratory failure, severe acidosis	2m	PCCA	c.937C>T	c.1288C>T
P40	Female	20d	Early-onset	No	Poor feeding, vomiting, hypotonia, lethargy, seizures, development delay, intellectual disability, skin lesions	Bilateral basal ganglia swelling			PCCA	c.229_230insGGGTGAGTAG	c.105+1G>A
P41	Male	6m	Late-onset	No	Hypotonia, seizures, development delay, intellectual disability, intermittent vomiting, skin lesions, anemia				PCCB	c.838dupC	c.1283C>T
P42	Female	10m	Late-onset	No	Poor feeding, vomiting, lethargy, intellectual disability, anemia	Long T2 signals in the periventricular white matter, caudate nucleus and lentiform nucleus, cerebral atrophy			PCCB	c.1127G>T	c.1283C>T
P43	Female	8m	Late-onset	No	Hypotonia, seizures, development delay, intellectual disability				PCCB	c.838dupC	c.1087T>C
P44	Male	2d	Early-onset	No	Hypotonia, lethargy, dyspnea, skin lesions, intellectual disability, anemia, hyperammonemia				PCCB	c.365T>C	c.800C>A
P45	Female	1.5m	Early-onset	No	Poor feeding, hypotonia, lethargy, intellectual disability, anemia, hyperammonemia				PCCA	c.872C>T	c.2077A>T
P46	Male	-	-	Yes	Anemia				PCCA	c.2T>A	c.2002G>A
P47	Male	7d	Early-onset	No	Poor feeding, hypotonia, lethargy, dyspnea				PCCA	c.131delinsATT	c.937C>T
P48	Male	20d	Early-onset	No	Hypotonia, development delay, intellectual disability, intermittent vomiting, anemia	Abnormal signals in bilateral lentiform nucleus			PCCB	c.733G>A	exon9 del
P49	Male	8m	Late-onset	No	Hypotonia, seizures, development delay, intellectual disability				PCCA	c.229C>T	c.734C>G
P50	Male	7d	Early-onset	No	Poor feeding, vomiting, hypotonia, lethargy, skin lesions, intellectual disability, anemia, hyperammonemia	Short T1 signals in the posterior lateral periventricular white matter, intracranial hemorrhage			PCCA	c.2002G>A	exon9-22 del
P51	Male	6d	Early-onset	No	Poor feeding, intermittent vomiting, hypotonia, lethargy, skin lesions, intellectual disability, anemia, acute renal failure, Heart failure, liver dysfunction (hepatomegaly and increased liver enzymes)				PCCB	c.1283C>T	c.1283C>T
P52 (P53' sibling)	Male	10d	Early-onset	No	Poor feeding, lethargy, thrombocytopenia	Scattered lesions in cerebellar hemispheres	Acute metabolic decompensation, metabolic encephalopathy	29d	PCCB	c.1228C>T	c.1216delG
P53 (P52' sibling)	Male	3d	Early-onset	No	Poor feeding, hypotonia, lethargy, pancytopenia, liver dysfunction (hepatomegaly and increased liver enzymes)				PCCB	c.1228C>T	c.1216delG
P54	Female	4m	Late-onset	No	Seizures, development delay, intellectual disability, skin lesions, anemia	Metabolic encephalopathy			PCCB	c.167_179delinsC	c.834insC
P55	Male	6m	Late-onset	No	Hypotonia, development delay, intellectual disability, intermittent vomiting, skin lesions, anemia				PCCB	c.331C>T	c.493C>T
P56	Male	5d	Early-onset	No	Hypotonia, lethargy, dyspnea, skin lesions, intellectual disability, hyperammonemia				PCCA	c.937C>T	c.245G>A
P57	Female	20d	Early-onset	No	Hypotonia, lethargy, development delay, intellectual disability				-
P58	Male	-	-	Yes	-				PCCB	c.838dupC	c.1087T>C
P59	Female	1.5m	Early-onset	No	Poor feeding, hypotonia, lethargy, intellectual disability				PCCA	c.917dupT	c.1074_1076delTCC
P60	Male	4d	Early-onset	No	Vomiting, hypotonia, skin lesions, intellectual disability, anemia, thrombocytopenia, hyperammonemia	Bilateral signals in the thalamus and basal ganglia			-
		d= day; m = month; y = year
